# Supplementary material for: High-Throughput Sequencing Profiles About lncRNAs and mRNAs of Ovarian Granulosa Cells in Polycystic Ovary Syndrome
Source: Front Med (Lausanne). 2021 Nov 22;8:741803. doi: 10.3389/fmed.2021.741803 (PMC8645594; doi:10.3389/fmed.2021.741803)
Supplement: Supplementary file 1 [file Data_Sheet_1.XLSX]

## Sheet: NONHSAT101926.2
	NONHSAT101926.2			GAPDH
PCOS	24.69	24.77	24.52	16.33	16.24	16.2
	24	23.79	24	16.28	16.26	16.46
	24.74	24.7	24.56	16.33	16.3	16.31
	25.24	25	25.09	16.56	16.53	16.44
	24.34	24.35		15.95	16.02
	26.76	26.58	26.55	18.34	18.48
	23.51	23.25	23.29	16.05	16.04	15.87
	24.9	24.78	24.63	15.93	15.78	15.89
	24.61	24.66	24.49	17.97	17.95	17.99
	26.82	26.58	26.96	19.61	19.62	19.63
	25.56	25.66	25.42	18.52	18.56	18.55
	23.81	23.84	23.83	17.12	17.15	17.12
	25.54	25.59	25.51	18.16	18.12	18.13
	25.46	25.44	25.51	19.7	19.71	19.74
	24.21	23.98	24.59	16.75	16.75	16.76
	26.03	26.11	26.01	18.83	18.85	18.89
	24.03	23.96	24.04	17.41	17.32	17.29
	26.51	26.52	26.49	18.73	18.72	18.71
	26.73	26.77	26.71	17.66	17.79	17.7
	29.14	29.07	28.84	20.5	20.5	20.53
	25.61	25.69	24.89	17.77	17.61	17.54
	27.88	27.93	27.78	20.54	20.61	20.65
	25.94	25.84	26.22	14.57	14.57	14.5
	26.77	26.93	26.91	16.52	16.48	16.54
	25.63	25.58	25.31	16.31	16.23	16.21
	26.53	26.59	26.44	15.79	15.82	15.79
	28.05	28.17	28.15	19.33	19.3	19.27
	28.45	28.41	27.81	17.95	17.87	17.86
	27.12	26.87	26.75	16.81	16.77	16.75
	26.75	26.58	26.57	16.75	16.65	16.51
CONTROL	26.92	26.59	26.72	16.45	16.53	16.44
	30.45	30.15	30.53	21.45	21.48	21.26
	27.06	26.92	26.32	16.72	16.73	16.53
	24.09	23.97	23.79	15.64	15.69	15.52
	25.48	25.23	25.47	17.11	17.13	17.08
	26.71	26.29	26.43	16.21	16.31	16.55
	25.62	25.55	25.09	16.46	16.49	16.44
	26.13	25.87	25.58	18.01	17.98	17.93
	26.05	26	25.78	17.93	17.96	17.94
	27.42	27.3	27.47	19.88	19.9	19.87
	25.65	25.5	25.53	17.33	17.43	17.32
	25.28	25.22	25.23	17.19	17.21	17.21
	24.57	24.62	24.58	17.09	17.14	17.1
	25.58	25.72	25.67	17.5	17.54	17.55
	24.67	24.66	24.74	17.31	17.32	17.33
	25.06	25.08	25.03	17.51	17.53	17.52
	24.58	24.59	24.71	16.79	16.8	16.78
	26.01	25.98	26.04	17.72	17.72	17.73
	23.92	23.92	24.04	16.89	16.91	16.89
	28.94	29.03	28.7	18.63	18.66	18.63
	26.67	26.76	26.44	15.75	15.73	15.66
	28.74	28.54	28.34	16.15	15.9	15.97
	26.76	26.6	26.73	15.98	15.87	15.85
	25.98	25.85	25.78	15.55	15.32	15.29
	25.67	24.88	25.47	15.21	15.11	15.19
	25.98	25.52	25.85	15.42	15.42	15.25
	26.57	26.52	26.44	14.7	14.62	14.61
	28.63	28.02	28.72	17.73	17.6	17.75
	28.48	28.26	28.31	17.16	17.16	17.04
	30.17	29.47	28.82	19.2	19.15	19.43

## Sheet: NONHSAT230904.1
	NONHSAT230904.1			GAPDH
PCOS	30.89	30.86	30.6	17.84	17.82	17.82
		31.74	31.78	19.47	19.45	19.33
	31.17	31.28	31.55	18.52	18.49	18.48
	30.02	30.05	30.69	17	17	16.95
	31.89	31.18	32.46	17.99	17.93	17.94
	33.17	32.1	31.97	19.52	19.5	19.52
	29.79	30.18	30.82	16.69	16.66	16.69
	32.2	32.12	32.41	18.61	18.64	18.57
	31.43	30.45	30.9	17.29	17.3	17.32
	31.61	31.67	32.22	17.57	17.56	17.55
	30.45	29.89		16.71	16.61	16.62
	30.48	30.27		16.48	16.2	16.23
	31.21	31.47	31.99	15.01	14.9	14.91
	31.66	31.46		16.68	16.62	16.6
	29.82	29.96		16.96	16.86	16.82
	28.96	29.27	29.73	15.86	15.66	15.66
	31.8	31.52		20.1	19.99	20.08
	29.94	29.75	30.05	18.31	18.17	18.17
	31.76	31.82	32.12	17.13	17.04	17.02
	32.18	31.82	31.54	17.05	16.9	16.83
	31.08	31.31	30.98	18.19	18.25	18.25
	31.58	31.89	32.31	19.53	19.51	19.47
	30.33	30.54	30.72	17.43	17.31	17.28
		33.69	33.47	22.62	22.57	22.58
	31.6	31.52		20.06	20.03	20.02
	31.84	31.9	31.87	21.01	21.02	21
	31.31	31.94	31.84	20.32	20.26	20.29
	32.04	32	31.55	17.61	17.6	17.57
	30.66	31.78	32.03	17.98	17.94	18.03
CONTROL		30.76	30.93	17.7	17.71	17.7
	33.61	34.8	32.86	19.64	19.6	19.6
	31.24		31.76	17.28	17.25	17.23
	30.7	29.78	30.19	17.13	17.07	17.07
	30.57	30.14	30.46	17.03	16.97	17.02
	31.56	31.92	32.52	17.45	17.33	17.45
	31.25	30.6	30.94	17.13	17.12	17.11
	30.95	30.91	30.79	17.55	17.52	17.54
	30.61	31.17	30.56	16.88	16.85	16.88
	31.04	31.17	31.54	17.69	17.64	17.6
	30.16	30.29	30.76	16.46	16.3	16.24
	30	30.54	31.09	16.74	16.67	16.72
		32.77	32.88	16.88	16.73	16.74
	32.9		32.21	16.28	16.17	16.15
	31.01	31.09	30.88	15.8	15.68	15.66
	30.87	31.18	30.71	15.59	15.48	15.47
	30.14	29.77	30.07	14.84	14.78	14.73
	31.49	31.48	31.52	18.08	17.89	17.91
	31.67	32.02	31.52	17.67	17.47	17.44
	32.9		33.26	19.62	19.54	19.49
	34.99	34.19	34.14	22.08	22.06	22.09
	31.3	31.57		19.97	19.92	19.94
	32.21	32.71	32.24	18.63	18.61	18.62
	32.96		33.55	22.15	22.12	22.15
	33.79	34.93	32.91	23.14	23.12	23.15
	34.45		33.6	20.34	20.42	20.41
	34.05	33.15	33.51	20.76	20.74	20.72
	32.53	32.07	32.72	20.49	20.48	20.46
	31.44	31.83		19.21	19.22	19.17
	31.21	31.02	31.27	18.13	18.1	18.1

## Sheet: NONHSAT136825.2
	NONHSAT136825.2			GAPDH
PCOS	26.55	26.61	26.16	17.48	17.45	17.42
	26.78	26.66	27.23	17.16	17.12	17.12
	26.27	26.33	26.48	18.63	18.54	18.52
	24.89	25.16	24.83	16.62	16.54	16.5
	29.28	29.99	29.72	21.69	21.61	21.64
	28.21	28.42		19.12	19.08	19.07
	28.2	28.44	28.67	20.21	20.11	20.06
	28.44	28	28.45	19.48	19.43	19.3
	25.74	25.53	25.55	16.69	16.63	16.67
	25.24	25.59	25.43	17.17	17.11	17.05
	25.26		25.19	17.07	17.08	17.05
	27.06	26.9	27.08	18.65	18.62	18.57
	26.87	26.57	26.63	17.72	17.71	17.65
	24.47	24.29	24.33	16.42	16.26	16.24
	26.44		26.6	17.23	17.18	17.17
	26.7	26.7	26.76	18.77	18.78	18.77
	24.73	24.84	24.81	15.97	15.93	15.97
	26.3	26.44	26.44	17.87	17.79	17.78
	24.93	24.89	24.89	16.66	16.59	16.54
	26.32	26.32	26.23	16.81	16.77	16.75
	27.82	28.22	28.08	17.57	17.54	17.51
	29.78	29.46	29.84	20.53	20.43	20.42
	26.1	26.19	26.06	14.33	14.45	14.27
	27.16	26.97	27.11	16.57	16.32	16.2
	26.71	26.75	26.66	16.25	16	16.03
	26.7	26.81	26.63	15.72	15.8	15.7
	30.08	30.02	29.9	19.3	19.21	19.15
	28.89	28.91	28.67	17.92	17.82	17.83
	27.22	27.5	27.2	16.79	16.72	16.59
	27.72	28.22	27.51	16.77	16.68	16.61
CONTROL	27.53	27.71	27.1	19.09	19.08	19.1
	26.54	26.72	26.83	17.82	17.74	17.8
	29.46	29.89	29.51	21.19	21.09	21.1
	30.43	30.18	29.89	22.12	22.04	22.05
	28.92	29.12		19.56	19.51	19.51
	28.64	28.79	28.55	19.51	19.46	19.45
	27.85	27.92	27.62	18.47	18.26	18.27
	26.75	26.87	26.71	17.24	17.24	17.24
	25.86	25.71	25.77	16.93	16.92	16.9
	28.05	27.9	28.05	18.86	18.78	18.83
		26.33	26.34	16.76	16.67	16.61
	25.9	26.3	25.72	16.6	16.54	16.52
	24.65	24.7	24.7	16.43	16.33	16.25
	26.61	26.65	26.79	16.65	16.67	16.65
	25.1	25.16	25.55	16.44	16.33	16.29
	26.8	26.58		16.84	16.68	16.75
	26.03	25.77	26.45	16.2	16.22	16.17
	26.19	26.13	25.84	16.94	16.84	16.85
	28.2	28.11	28.02	15.78	15.7	15.64
	28.83	28.82	28.76	16.11	15.99	15.94
	27.24	27.22	27.3	16.01	15.81	15.75
	26.26	26.26	26.44	15.52	15.45	15.3
	26.67	26.8	26.52	15.28	15.11	15.04
	26.47	26.47	25.95	15.47	15.25	15.17
	27.22	26.97	27.09	14.82	14.72	14.58
	29.19	29.81	29.46	17.85	17.71	17.58
	29.03	28.88	28.94	17.26	17.17	17.08
	31.67	30.45	31.02	19.48	19.2	19.14

## Sheet: NONHSAT010538.2 
	NONHSAT010538.2			GAPDH
PCOS	28.02	27.99	27.98	19.05	19.15	19.06
	26.32	26.18	26.3	17.59	17.81	17.75
	27.7	27.79	27.66	17.82	17.81
	25.24	25.46	25.28	18.02	17.15	17.85
		29.47	29.73	18.14	18.12	18.15
	26	26.15	26.28	17.74	17.65	17.7
	30.04	30.2	31.18	19.88	19.83	19.88
	27.61	27.61	27.51	17.7	17.7	17.73
	25.86	26.06	25.83	17.46	17.32	17.45
	27.95	28.06	27.84	17.96	18.07	18.06
	29.59	29	29.56	19.71	19.63	19.54
	27.83	27.98	27.83	18.85	18.87	18.89
	24.73	24.86	24.8	17.33	17.45	17.33
	25.92		25.74	18.25	18.19	18.15
	26.58	26.46	26.47	20.23	20.29	20.23
	24.78	24.83	24.93	17.16	16.96	17.06
	27.78	27.24	27.13	18.88	18.85	18.84
	25.93	26.12	25.86	17.65	17.57	17.6
	26.08	24.69	25.88	17.81	17.98	17.94
	27.61	27.6	27.53	17.77	17.61	17.54
	28.97	29.07	29.67	20.54	20.61	20.65
	26.13	26.01	26.06	14.57	14.57	14.5
	27.09	26.95	26.87	16.52	16.48	16.54
	29.45	29.66	29.71	16.31	16.23	16.21
	27.81	27.69	27.69	15.79	15.82	15.79
	31.18	30.47	30.35	19.33	19.3	19.27
	28.7	29.07	29.25	17.95	17.87	17.86
	27.88	28.11	28.29	16.81	16.77	16.75
	26.76	26.74	26.71	16.75	16.65	16.51
CONTROL	29.84	29.62	29.12	18.55	16.31	16.33
	30.86	30.53	30.32	17.78		17.5
	26.14	26.15	26.02	17.54	17.79
	27.53	27.49	27.05	18.96	17.42	17.5
	31.34	31.49		19	18.85	18.91
	28.7	28.23	28.24	19.91	18.1	18.04
	28.14	28.69	28.34	19.26	19.92	19.95
	30.91	31.01		19.65	19.25	19.25
	28.56	28.45	28.05	18.09	18.06	18.01
	29.35	29.51		19.95	19.94	19.96
	27.31	26.95	26.91	17.62	17.61	17.68
	28.61	28.56	28.02	17.6	17.42	17.57
	25.9	25.91	25.61	17.47	17.33	17.29
	27.25	27.46	27.29	17.87	17.85	17.8
	25.65	25.49	25.54	17.57	17.52	17.48
	26.12	26.21	26.08	17.86	17.78	17.78
	25.57	25.57	25.52	16.83	16.92	17.08
	26.06	26.09	26.23	17.99	17.92	17.89
	28.08	27.94	27.28	15.75	15.73	15.66
	27.3	27.56	27.2	16.15	15.9	15.97
	27.01	27.18	27.15	15.98	15.87	15.85
	28.22	28.69	28.43	15.55	15.32	15.29
	25.95	26.11	26.05	15.21	15.11	15.19
	26.43	26.53	26.19	15.42	15.42	15.25
	26.05	26.01	26.03	14.7	14.62	14.61
	29.84	29.15	29.17	17.73	17.6	17.75
	29.22	28.71	29.48	17.16	17.16	17.04
	31.14	30.63	30.68	19.2	19.15	19.43

## Sheet: ENST00000607307
	ENST00000607307			GAPDH
PCOS	19.98	19.88	19.93	17.11	17.06	17.07
	24.29	24.14	24.14	21.59	21.58	21.53
	23.23	23.14	23.09	19.72	19.68	19.71
	25.3	25.2	25.11	21.18	21.16	21.14
	22.74	22.67	22.65	19.28	19.22	19.21
	21.83	21.71	21.68	18.15	18.18	18.19
	19.83	19.8	19.78	17.3	17.24	17.2
	20.92	20.9	20.87	17.12	17.03	16.98
	21.06	21.06	21.04	18.51	18.44	18.33
	18.83	18.88	18.85	16.48	16.34	16.29
	23.5	23.52	23.55	21.61	21.54	21.53
	21.19	21.31	21.24	19.01	18.99	18.93
	22.68	22.69	22.63	19.98	19.97	19.92
	22.03	22.08	22.02	19.31	19.25	19.22
	19.09	19.06	19.1	16.53	16.53	16.35
	19.43	19.43	19.32	17.03	16.93	16.95
	25.04	25.22	25.07	21.24	21.18	21.12
	24.76	24.71	24.86	19.96	19.95	19.9
	18.96	18.96	18.98	17.07	17.06	16.99
	20.81	20.96	20.81	18.54	18.49	18.49
	20.16	20.23	20.17	17.61	17.56	17.62
	18.06	18.11	18.1	16.33	16.2	16.16
	19.81	19.79	19.91	17.12	17.06	17.02
	20.45	20.32	20.28	18.7	18.63	18.61
	18.06	18.05	18.07	15.9	15.91	15.85
	20.56	20.5	20.48	17.74	17.67	17.65
	18.64	18.66	18.67	16.43	16.33	16.45
	19.23	19.2	19.23	16.78	16.67	16.68
	26.17	26.15	26.11	20.95	20.92	20.81
	23.19	23.22	23.22	18.63	18.59	18.55
CONTROL	23.01	23.12	22.93	19.45	19.45	19.47
	19.9	19.87	19.81	16.72	16.68	16.65
	24.78	24.78	24.75	21.85	21.87	21.83
	23.65	23.63	23.57	20.65	20.57	20.58
	25.2	24.99	24.98	21.27	21.26	21.26
	22.04	22.01	21.92	20.25	20.13	20.18
	22.99	22.97	23.02	21.07	20.94	20.89
	21.31	21.24	21.24	18.94	18.95	18.92
	20.62	20.61	20.59	17.61	17.58	17.56
	23.78	23.78	23.76	21.09	21.09	21.02
	24.69	24.72	24.76	22.11	22.03	21.95
	22.65	22.7	22.72	19.5	19.49	19.45
	22.28	22.32	22.23	19.66	19.71	19.61
	22.52	22.5	22.53	19.31	19.29	18.27
	21.58	21.57	21.49	18.22	18.16	18.17
	20.54	20.56	20.52	17.09	17.08	17.04
	23.82	23.79	23.7	19.19	19.14	19.11
	20.83	20.8	20.78	16.69	16.62	16.58
	19.17	19.14	19.14	16.81	16.79	16.79
	21.96	21.93	21.93	18.73	18.61	18.64
	19.46	19.48	19.45	16.43	16.23	16.22
	19.19	19.22	19.21	16.27	16.15	16.16
	18.09	18.16	18.11	16.13	16.04	15.99
	20.26	20.27	20.27	16.64	16.52	16.47
	18.83	18.75	18.75	16.15	16.11	16.07
	19.56	19.54	19.55	16.64	16.61	16.58
	19.23	19.15	19.14	16.04	15.92	15.88
	19.66	19.66	19.66	16.7	16.63	16.63
	25.19	25.24	25.22	20.95	20.84	20.84
	26.33	26.17	26.14	21.43	21.3	21.22

## Sheet: NONHSAT227177.1
	NONHSAT227177.1			GAPDH
PCOS	26.72	26.52	26.59	17.64	17.75	17.73
	26.56	26.76	26.58	17.45	17.33	17.33
	27.53	27.44	27.42	18.9	18.84	18.82
	25.7	25.65	25.57	16.83	16.74	16.79
	29.81	29.75	30.17	21.96	21.98	22.08
	27.6	27.62	27.65	19.5	19.5	19.49
	29.57	29.63	29.73	20.5	20.47	20.51
	28.84	28.62	28.69	19.72	19.72	19.74
	26.03	25.98	25.97	16.88	16.83	16.83
	26.32	26.3	26.19	17.5	17.45	17.44
	30.73	30.71	30.58	21.79	21.72	21.72
		30.12	29.81	20.67	20.68	20.64
	25.72	25.65	25.66	17.11	17.06	17.07
	29.81	29.85	29.7	21.59	21.58	21.53
	28.14	28.14	28.11	19.72	19.68	19.71
	29.68	29.92	29.56	21.18	21.16	21.14
	27.71	27.74	27.85	19.28	19.22	19.21
	27.05	26.81	26.87	18.15	18.18	18.19
	26.23	26.17	26.1	17.06	17.03	16.96
	27.72	27.57	27.89	18.62	18.54	18.53
	26.89	26.82	27.07	17.76	17.69	17.53
	24.98	24.95	24.91	16.3	16.19	16.15
	26.57	26.54	26.59	17.24	17.1	17.15
	27.68	27.71	27.58	18.79	18.72	18.71
	24.81	24.81	24.77	15.96	15.94	15.92
	26.92	26.78	26.96	17.8	17.68	17.72
	24.98	24.98	25.05	16.6	16.55	16.51
	25.95	25.81	26.04	16.87	16.8	16.77
	26.56	26.48	26.45	17.15	17.08	16.98
	30.58	30.66	30.28	21.26	21.14	21.12
CONTROL	29.18	30.18	29.98	21.51	21.5	21.48
	28.05	28.32	27.96	19.51	19.47	19.43
	27.26	27.33	27.22	18.05	18	17.98
	30.08	30.46	30.44	21.63	21.62	21.64
	30.93	31.79	31.16	22.65	22.68	22.65
	29.46	29.63	28.96	19.92	19.86	19.84
	29.07	28.97	29.34	20.15	20.15	20.14
	29.47	29.32	29.47	19.81	19.75	19.79
	28.27	28.1	28.33	18.72	18.65	18.54
	26.95	26.85	26.98	17.62	17.71	17.6
	29.51	29.05	29.47	19.61	19.59	19.65
	26.29	26.49	26.18	16.53	16.69	16.59
	28.9	28.66	28.9	19.45	19.45	19.47
	25.72	25.9	25.87	16.72	16.68	16.65
	30.71	30.66	30.53	21.85	21.87	21.83
	28.61	28.69	28.35	20.65	20.57	20.58
	30.3	30.05	30.64	21.27	21.26	21.26
	28.18	28.11	28.15	20.25	20.13	20.18
	26.27	26.01	25.95	17	16.91	16.89
	28.28	28.78	28.43	18.7	18.66	18.59
	26.19	26.11	26.21	16.56	16.45	16.43
	25.52	25.58	25.58	16.34	16.23	16.21
	25.09	25.14	25.1	16.22	16.15	16.14
	26.65	26.82	26.67	16.7	16.7	16.81
	25.59	25.58	25.57	16.26	16.27	16.26
	26.03	26.24	26.07	16.78	16.69	16.66
	25.83	25.75	25.77	16.11	16.02	15.97
	26.17	26.06	26.29	16.85	16.75	16.76
	29.03	29.07	28.83	19.26	19.21	19.18
	26.94	26.87	26.9	16.96	16.82	16.8

## Sheet: NONHSAT191377.1
	191377			GAPDH
PCOS	33.07	33.03	33.17	18.82	18.79	18.8
	31.14	31.1	30.91	17.24	17.17	17.23
	31.62	32.1	31.15	17.46	17.29	17.34
		31.26	31.88	17.78	17.76	17.71
	31.42	30.97	31.22	17.03	17.03	16.98
	31.57	31	30.61	16.98	17.08	17.02
	29.89	29.78	30.16	16.57	16.69	16.78
	30.2	30.11	30.22	17.23	17.17	17.21
	32.1	31.66	32.36	17.15	17.2	17.21
	32.79	30.92	31.05	16.99	16.94	16.97
	33.04	33.36		19.16	19.12	19.1
	30.12	29.69	29.76	16.85	16.87	16.89
	31.61	32.31	31.93	16.82	16.79	16.79
	30.99	30.77	30.89	16.73	16.78	16.67
	31.87	31.61		16.12	16.16	16.09
	32.62	32.47	32.12	15.69	15.56	15.53
	31.11	30.6	31.07	14.43	14.23	14.23
	31.84	31.86	34.32	16.51	16.34	16.24
	31.63		31.82	16.86	16.64	16.73
	30.9		31.03	16.51	16.29	16.19
	34.32	34.05	34.45	20.31	20.16	20.22
		33.66	33.42	18.57	18.56	18.53
		33.23		17.54	17.41	17.15
	31.18	30.44	30.73	17.06	16.96	16.94
	32.46	31.19	34.45	18.61	18.49	18.52
	31.09	31.29	30.5	17.71	17.62	17.66
	30.56	31.09	30.24	16.3	16.24	16.2
	31.06	30.95	30.07	17.23	17.12	17.1
	30.9	31.25	30.91	18.76	18.72	18.75
	29.01	29.01	29.17	15.97	15.92	15.89
	30.95	30	30.32	17.81	17.73	17.7
	28.87	28.48	28.63	16.68	16.6	16.56
	31.51	30.77	30.68	16.9	16.79	16.72
CONTROL	33.42	33.43	32.99	16.25	16.13	16.11
	32.26		31.76	16.69	16.63	16.6
	30.51	30.34	30.6	16.08	15.95	15.87
	31.8	32.01		15.61	15.49	15.42
	31.24	30.8	31.2	15.91	15.82	15.72
	31.09	31.71	31.55	15.22	15.03	14.96
	34.35	34.1		18.64	18.49	18.42
		32.79	32.91	18.05	17.88	17.86
	32.76	32.77	31.59	18.08	18.05	18.04
	31.55	30.92	31.17	17.16	17.12	17.1
	31.76	32.15	31.96	17.18	17.15	17.07
	30.5	30.24		17.14	17.13	17.08
	31.69	32.17	31.94	16.8	16.62	16.72
	30.8	30.77	30.53	17	17.03	16.95
	32.81		32.45	17.66	17.66	17.62
	31.43	30.74	30.99	16.18	16.16	16.11
	30.7	30	29.77	16.6	16.59	16.55
	31.8	31.89	32.33	18.43	18.33	18.24
	31.07	30.7	30.89	16.96	16.83	16.87
	34.32	33.18	32.7	18.69	18.62	18.6
	31.07	31.01	31.19	16.54	16.45	16.44
	29.41	29.7	30.13	16.27	16.2	16.2
	29.96	30.58	29.79	16.23	16.18	16.17
	30.31	33.08	31.71	16.62	16.6	16.59
	30.61	31.27	31.17	16.35	16.25	16.22
	30.49	30.06	29.92	16.75	16.69	16.62
	29.88	29.88	29.93	16.08	16.03	15.99
	30.86	30.54	31.86	17	16.92	16.9

## Sheet: YAP1
	YAP1			GAPDH
PCOS	21.74	21.79	21.77	17.04	17.05	17.02
	25.99	26.01	26.03	19.99	19.94	19.91
	22.68	22.71	22.72	18.59	18.52	18.51
	21.19	21.19	21.22	16.86	16.77	16.78
	21.44	21.34	21.47	16.89	16.83	16.8
	21.76	21.79	21.75	17.26	17.18	17.18
	21.14	21.16	21.17	16.59	16.51	16.54
	27.22	27.27	27.35	22.6	22.5	22.48
	22.3	22.45	22.29	17.81	17.76	17.76
	26.82	26.73	26.84	22.55	22.47	22.48
	22.71	22.67	22.7	18.58	18.52	18.52
	22.03	22.02	22.02	17.71	17.66	17.61
	23.61	23.6	23.59	17.35	17.33	17.28
	23.63	23.61	23.64	17.96	17.92	17.88
	24.6	24.6	24.59	18.87	18.79	18.73
	22.48	22.37	22.46	16.63	16.57	16.56
	27.08	26.97	27.06	21.99	21.91	21.87
	24.6	24.78	24.63	19.64	19.59	19.57
	25.79	25.77	25.82	20.33	20.21	20.26
	24.49	24.51	24.46	19.57	19.6	19.53
	22.61	22.66	22.57	16.88	16.81	16.77
	22.94	22.91	22.91	17.34	17.26	17.25
	22.14	22.18	22.14	17.19	17.27	17.22
	22.02	21.95	21.93	16.28	16.24	16.24
	22.17	22.19	22.13	17.5	17.48	17.47
	25.87	25.87	25.82	21.92	21.92	21.94
	24.73	24.68	24.77	20.13	20.11	20.1
	26.57	26.55	26.56	21.56	21.59	21.53
	24.82	24.79	24.72	19.68	19.66	19.65
	23.58	23.55	23.48	18.69	18.66	18.62
CONTROL	25.03	25.1	24.99	19.7	19.69	19.7
	21.64	21.63	21.61	16.94	16.91	16.93
	26.45	26.52	26.57	22.23	22.22	22.21
	25.82	25.94	25.82	20.97	20.95	20.9
	26.56	26.71	26.61	21.8		21.81
	24.02	24.23	24.18	18.76	18.77	18.77
	22.82	22.83	22.83	17.46	17.45	17.33
	22.99	23	22.94	17.53	17.52	17.5
	21.89	21.89	21.86	16.65	16.6	16.57
	21.74	21.69	21.72	16.61	16.54	16.57
	21.03	20.99	21.03	16.77	16.69	16.69
	23.05	23.07	23	17.81	17.79	17.78
	22.26	22.31	22.31	17.11	17.06	17.05
	21.15	21.08	21.08	16.21	16.13	16.12
	21.66	21.64	21.63	16.56	16.52	16.48
	21.64	21.6	21.57	16.43	16.29	16.27
	21.23	21.19	21.11	16.24	16.14	16.09
	26.57	26.64	26.44	21.56	21.56	21.49
	24.58	24.51	24.52	19.44	19.34	19.29
	23.91	23.87	23.88	17.93	17.86	17.83
	26.97	27.07	27.17	21.68	21.54	21.54
	28.03	28.33	28.2	22.58	22.58	22.54
	25.72	25.57	25.6	19.87	19.77	19.72
	25.54	25.46	25.36	20	19.99	19.94
	25.58	25.66	25.55	19.62	19.63	19.58
	24.61	24.7	24.57	18.32	18.28	18.26
	23.63	23.61	23.56	17.2	17.13	17.14
	21.8	21.87	21.74	16.14	16.08	16.06
	22.46	22.53	22.49	17.63	17.63	17.6

## Sheet: EREG
	EREG			GAPDH
PCOS	23.08	22.92	22.98	18.03	18.03	18.07
	23.69	23.76	23.76	19.86	19.85	19.86
	22.64	22.77	22.77	18.72	18.7	18.74
	21.19	21.27	21.25	17.43	17.42	17.44
	20.76	20.83	20.85	18.46	18.46	18.45
	25.92	25.78	25.86	19.97	19.98	19.97
	20.43	20.3	20.44	16.99	17.04	17.02
	25.81	25.69	25.72	19.15	19.13	19.16
	20.93	20.97	21.07	17.58	17.56	17.58
	23.32	23.32	23.44	19.05	19.07	19.08
	21.46	21.46	21.44	17.92	17.92	17.96
	23.88	23.88	23.84	20.71	20.76	20.77
	21.93	22.04	21.82	17.5	17.48	17.47
	25.67	25.52	25.43	21.92	21.92	21.94
	24.69	24.72	24.51	20.13	20.11	20.1
	26.28	26.42	26	21.56	21.59	21.53
	25.63	25.61	25.29	19.68	19.66	19.65
	23.14	23.1	22.89	18.69	18.66	18.62
	21.99	21.97	21.97	18.11	18.11	18.11
		32.96	33.22	29.77	29.55	29.76
	23.61	23.71	23.6	19.47	19.33	19.42
	19.96	19.94	20.03	17.23	17.21	17.22
	25.5	25.3	25.55	22.6	22.61	22.62
	22.59	22.62	22.57	20.05	20.02	20
	23.83	23.92	23.89	21.02	21.04	21.01
	23.17	23.16	23.25	20.32	20.3	20.3
	21.29	21.43	21.34	17.88	17.86	17.84
	21.55	21.6	21.64	17.42	17.33	17.32
	20.49	20.54	20.5	17.6	17.59	17.58
	20.81	20.85	20.89	17.66	17.65	17.65
CONTROL	21.5	21.51	21.44	18.24	18.27	18.23
	24.3	24.18	24.28	20.15	20.19	20.18
	20.02	19.97	19.99	17.67	17.66	17.64
	21.01	21	21.05	17.53	17.54	17.54
	20.98	20.99	21.04	17.43	17.34	17.42
	22.66	22.62	22.69	17.74	17.75	17.74
	21.98	21.96	22.01	17.61	17.59	17.66
	21.47	21.53	21.51	17.78	17.77	17.79
	21.75	21.75	21.78	17	17	17.01
	23.5	23.46	23.33	17.94	17.94	17.99
	20.47	20.5	20.47	17.13	17.14	17.14
	23.48	23.43	23.46	18.77	18.79	18.77
	26.94	26.77	26.68	19.7	19.69	19.7
	21.42	21.43	21.14	16.94	16.91	16.93
	26.79	27.04	26.74	22.23	22.22	22.21
	26.61	26.78	26.33	20.97	20.95	20.9
	29.34	29.32	28.74	21.8		21.81
	25.59	25.67	25.5	20.74	20.74	20.73
	24.87	24.96	24.83	22.12	22.12	22.12
	23.56	23.48	23.51	19.96	19.94	19.95
	21.8	21.76	21.73	18.52	18.51	18.5
	25.67	25.71	25.75	22.15	22.12	22.12
	25.93	25.97	25.88	23.17	23.13	23.15
	23	23.05	23	20.47	20.45	20.48
	24.25	24.31	24.48	20.75	20.74	20.74
	24.76	24.82	24.72	20.33	20.29	20.3
	22.99	22.99	23.02	19.14	19.06	19.08
	22.3	22.26	22.24	17.99	17.98	17.97
	22.59	22.56	22.54	17.86	17.9	17.9
	22.6	22.57	22.53	17.87	17.83	17.89

## Sheet: ENTPD6
	ENTPD6			GAPDH
PCOS	22.21	22.25	22.21	17.04	17.05	17.02
	25.15	25.2	25.25	19.99	19.94	19.91
	23.66	23.7	23.69	18.59	18.52	18.51
	21.79	21.85	21.81	16.86	16.77	16.78
	22.03	22.01	22.01	16.89	16.83	16.8
	22.72	22.71	22.76	17.26	17.18	17.18
	21.91	22	21.96	16.59	16.51	16.54
	28.26	28.2	28.31	22.6	22.5	22.48
	22.94	22.97	22.95	17.81	17.76	17.76
	26.75		26.63	22.55	22.47	22.48
	23.16	22.75	23.15	18.58	18.52	18.52
	22.83	22.82	22.78	17.71	17.66	17.61
	22.89	22.98	22.9	17.35	17.33	17.28
	23.25	23.19	23.28	17.96	17.92	17.88
	24.51	24.44	24.46	18.87	18.79	18.73
	22.2	22.25	22.17	16.63	16.57	16.56
	27.1	26.86	26.94	21.99	21.91	21.87
	24.66	24.65	24.67	19.64	19.59	19.57
	25.87	25.89	25.74	20.33	20.21	20.26
	24.31	24.48	24.32	19.57	19.6	19.53
	22.12	22.06	22.08	16.88	16.81	16.77
	22.48	22.53	22.53	17.34	17.26	17.25
	21.76	21.74	21.68	17.19	17.27	17.22
	21.9	21.85	21.86	16.28	16.24	16.24
	21.92	21.86	21.99	17.5	17.48	17.47
	26.06	26.02	26.07	21.92	21.92	21.94
	24.5	24.34	24.36	20.13	20.11	20.1
	26	26.02	25.96	21.56	21.59	21.53
	24.45	24.32	24.43	19.68	19.66	19.65
	22.84	22.93	22.8	18.69	18.66	18.62
CONTROL	24.49	24.53	24.5	19.7	19.69	19.7
	21.57	21.6	21.58	16.94	16.91	16.93
	26.32	26.28	26.33	22.23	22.22	22.21
	25.23	25.25	25.2	20.97	20.95	20.9
	26.34	26.18	25.97	21.8		21.81
	24.55	24.63	24.64	18.76	18.77	18.77
	23.18	23.15	23.17	17.46	17.45	17.33
	23.95	23.98	23.91	17.53	17.52	17.5
	22.22	22.22	22.24	16.65	16.6	16.57
	22.61	22.67	22.69	16.61	16.54	16.57
	22.01	21.95	22.01	16.77	16.69	16.69
	23.78	23.76	23.73	17.81	17.79	17.78
	23.21	23.19	23.16	17.11	17.06	17.05
	22.05	22.04	22.05	16.21	16.13	16.12
	22.15	22.1	22.12	16.56	16.52	16.48
	22.63	22.56	22.62	16.43	16.29	16.27
	22.26	22.2	22.21	16.24	16.14	16.09
	26.14	26.04	26.01	21.56	21.56	21.49
	24.71	24.75	24.78	19.44	19.34	19.29
	23.26	23.18	23.17	17.93	17.86	17.83
	26.76	26.81	26.67	21.68	21.54	21.54
	27.86	27.86	27.8	22.58	22.58	22.54
	25.3	25.43	25.44	19.87	19.77	19.72
	25.02	24.91	24.96	20	19.99	19.94
	25.11	25.14	25.06	19.62	19.63	19.58
	24.32	24.46	24.33	18.32	18.28	18.26
	23.19	23.1	23.03	17.2	17.13	17.14
	21.53	21.56	21.49	16.14	16.08	16.06
	22.33	21.67	22.19	17.63	17.63	17.6
